# Supplementary material for: Spatial and temporal distribution of rural settlements and influencing mechanisms in Inner Mongolia, China
Source: PLoS One. 2022 Nov 11;17(11):e0277558. doi: 10.1371/journal.pone.0277558 (PMC9651545; doi:10.1371/journal.pone.0277558)
Supplement: S1 Data — (ZIP) [file pone.0277558.s001.zip]

Archive with 9 entries (4 files):
- Data/
- Data/1990/
- Data/1990/neimeng.rar
- Data/2000/
- Data/2000/neimeng.rar
- Data/2010/
- Data/2010/neimeng.rar
- Data/2020/
- Data/2020/neimeng.rar
